# Supplementary material for: A Novel Microencapsulated Bovine Recombinant Interferon Tau Formulation for Luteolysis Modulation in Cattle
Source: Biomolecules. 2025 Jul 14;15(7):1009. doi: 10.3390/biom15071009 (PMC12293041; doi:10.3390/biom15071009)
Supplement: Supplementary file 1 [file biomolecules-15-01009-s001.zip]

Archive with 1 entries (1 files):
- File S1. Western Blotting Figures..pdf
